# Supplementary material for: The Natural Variation of Seed Weight Is Mainly Controlled by Maternal Genotype in Rapeseed (Brassica napus L.)
Source: PLoS One. 2015 Apr 27;10(4):e0125360. doi: 10.1371/journal.pone.0125360 (PMC4411071; doi:10.1371/journal.pone.0125360)
Supplement: S1 Table — (XLS) [file pone.0125360.s001.xls]

## Sheet: Sheet1
S1_Table The 487 rapeseed inbred lines/cultivars
Code	Material name/code
1	509
2	563
3	613
4	631
5	740
6	782
7	783
8	876
9	964
10	986
11	03II13
12	03II3B
13	03II4B
14	03LF1
15	06H7
16	06T9F
17	08-285
18	08-34-45
19	08-P35
20	08-P36
21	09-P32
22	09-P36
23	09-P37
24	09-P64-1
25	10-1043
26	10-1047
27	10-1061
28	10-1070
29	10-1230
30	10-1358
31	10-758
32	10-804
33	10-847
34	10-chong23
35	10-chong24
36	10-chong25
37	10-chong29
38	10-chong32
39	10-chong33
40	10-chong34
41	10-jiangpeng2
42	10-jiangpeng3
43	10-P10
44	10-P29
45	11-1124
46	11-1184
47	11-485
48	11-504
49	11-540
50	11-9-700
51	11-9-701
52	11-9-702
53	11-9-703
54	11-9-704
55	11-9-705
56	11-9-706
57	11-9-707
58	11-985
59	11-997
60	11-P30
61	11-P63-3yu3
62	11-P63-5yu7
63	11-P63-8yu32
64	11-P67dong
65	11-P74-13
66	11-P74-8
67	11-yu7-103
68	11-yu7-117
69	11-yu7-125
70	12-P24
71	12-P25
72	2011-6200
73	2011-6308
74	2011-7103
75	2012-11526
76	2012-3448
77	2012-3546
78	2012-4531
79	2012-5086
80	2012-5113
81	2012-8327
82	2012-8355
83	2012-8380
84	2012-8998
85	2012-9323
86	2012-9354
87	2012-9380
88	2012-9478
89	2012-9542
90	2012-K8053
91	64peng-10
92	7-7766-74
93	9801C
94	9bao22
95	9F087
96	A109
97	A117
98	A148
99	A172
100	A82
101	A97
102	A98
103	AGENA
104	AGREV012
105	AGREV019
106	AGREV021
107	Aijiazao
108	Aiqishengli
109	Arora
110	Askari
111	B250
112	B262
113	B265
114	B285
115	B308
116	B414
117	B431
118	Bienven
119	C052
120	campina
121	Caojingshengli
122	Caoyou2
123	CatNo117
124	Cbsroot
125	Ceres
126	CHINOOK
127	chosensh
128	Chu107
129	Chu610
130	Chuanyou18
131	Chuanyou20
132	Chuxianbaihua
133	Chuyou1
134	COBRA
135	comet
136	Conny
137	cresor
138	CY12GJ-1
139	CY12NY-7
140	CY12PXW-4
141	CY12PXW-6
142	CY12PXW-9
143	CY12Q21535-N3
144	CY12Q8-7
145	CY12Q95108
146	CY12Q95406
147	CY12QCWH-1
148	CY12QSZ06
149	CY13PXW-17
150	CY14PXW-18
151	CY15PXW-31
152	CY16PXW-35
153	CY17PXW-58
154	CY18PXW-62
155	CY19PXW-65
156	CY20PXW-66
157	CY21PXW-84
158	cyclon
159	D2
160	D3
161	Dahuaqiu
162	Daichosen
163	Dangyouzao1
164	DD1
165	Duoyou1
166	Enyou73-1-2
167	ERAKE
168	Feizhouyoucairuhuanghua
169	Fengding240
170	Ganyou5
171	gl302-1
172	Gogatsna
173	Guangde138
174	Guangde761
175	Guangde8104
176	GY270
177	GY282
178	GY284
179	Haishen
180	Haoyou11
181	HeliosⅡ
182	Hongyou3 III
183	Huaiyou12
184	Huaiyou6 I
185	Huaiyou6 I
186	Huashang4 II
187	Huashang5 II
188	Huashuang128
189	Huashuang2
190	Huayou10
191	Huayou12
192	Huayou13
193	Huayou14
194	Huayou2
195	Huayou3 II
196	Huayou6
197	Hubeibaihuayoucai
198	Hujizao
199	Huyou12
200	Huyou14
201	Huyou16 II
202	Huyou18
203	Huyou19 II
204	Huyou3
205	Huayou4
206	Huyou15 II
207	IMC103
208	Jia904
209	Jia908
210	Jia915
211	Jia917
212	Jia922
213	Jia923
214	Jia931
215	Jia951peng
216	Jia963peng
217	Jia972
218	JiaPF190peng
219	Jiayu05peng
220	Jiayu16peng
221	Jiayu17peng
222	Jiayu25peng
223	Jiayu31peng
224	Jie65-1
225	Kelina
226	KenC1
227	Longyou2
228	Longyou4
229	Lvyingqinggengcai
230	Major
231	Mijiaoduotouyoucai
232	NakaeeChosen
233	Nanchuanchangjiao
234	Nca
235	Niklas
236	Ningyou1
237	Ningyou10 II
238	Ningyou12 II
239	Ningyou14 II
240	Ningyou16 II
241	Ningyou18 II
242	Ningyou2
243	Ningyou6
244	Ningyou7
245	Ningyou8
246	Niuerduo
247	No. 01111Ⅱ
248	No. 01188Ⅱ
249	No. 01201
250	No. 01252
251	No. 01281
252	No. 01321
253	No. 01322
254	No. 01360
255	No. 01368
256	No. 01472
257	No. 01570Ⅱ
258	No. 02210
259	No. 02354
260	No. 02359Ⅱ
261	No. 02365
262	No. 02454
263	No. 03482
264	No. 03I32B
265	No. 07016Ⅱ
266	No. 07022Ⅱ
267	No. 07037Ⅱ
268	No. 07094
269	No. 07189Ⅱ
270	No. 07191
271	No. 09131
272	No. 09852
273	No. 09889
274	No. 19004
275	No. 19179
276	No. 28887
277	No. 880101
278	No. 90750
279	No. 93205
280	No. 93210
281	No. 96021
282	No. 96063
283	No. 97096
284	No. 97097
285	No. 97177
286	Nonglin42
287	Nonglin43
288	OscarⅠ
289	P113
290	P158
291	P18
292	P310
293	P312
294	P668
295	P685
296	Peixuan170
297	Q
298	Qianyou331
299	Qianyou4
300	Qing-1
301	Qing-2
302	Qing-3
303	Qingbangbaicai
304	Qingyou241
305	Qinyou1 II
306	Quanziyoucai
307	R2
308	Rcabo
309	Rongxuan
310	RQ011
311	RR002
312	RR009
313	Sangaoyoucai
314	santana
315	Shan2A
316	Shan2B II
317	Shanyou2
318	Shaoyeqing
319	Shengguang77
320	Shengliqinggeng
321	Shengliyoucai
322	Shenhuang1
323	Shilifeng II
324	Shilijia
325	Sida
326	Sigensh
327	Sophia
328	Su84-6
329	Suxiu
330	Suyou1 II
331	Suyou4 II
332	SW101
333	SW106
334	SW108
335	SW40
336	SW42
337	SW43
338	SW44
339	SW45
340	SW46
341	SW47
342	SW48
343	SW52
344	SW53
345	SW56
346	SW59
347	SW65
348	SW82Ⅰ
349	SW83
350	SW92
351	SWU100
352	SWU102
353	SWU103
354	SWU104
355	SWU105
356	SWU107
357	SWU110
358	SWU111
359	SWU112
360	SWU113
361	SWU114
362	SWU41
363	SWU49
364	SWU54
365	SWU57
366	SWU60
367	SWU61
368	SWU62
369	SWU63
370	SWU64
371	SWU66
372	SWU67
373	SWU68
374	SWU69
375	SWU70
376	SWU71
377	SWU74
378	SWU75
379	SWU76
380	SWU77
381	SWU80
382	SWU81
383	SWU84
384	SWU85
385	SWU87
386	SWU88
387	SWU89
388	SWU90
389	SWU93
390	SWU94
391	SWU95
392	SWU96
393	SWU99
394	Taisets
395	TapidorⅡ
396	Tianyou4
397	Tonglinghuaye
398	Topas
399	Wanyou15
400	Wanyou16
401	Wanyou20 II
402	Wanyou29
403	Wanyouzao
404	WaseChosen
405	Weijie
406	Weilong88 II
407	WESBROOK
408	Wesreo
409	WH-100
410	WH-12
411	WH-127
412	WH-15
413	WH-17
414	WH-19
415	WH-20
416	WH-23
417	WH-24
418	WH-25
419	WH-26
420	WH-27
421	WH-28
422	WH-29
423	WH-30
424	WH-31
425	WH-33
426	WH-37
427	WH-38
428	WH-41
429	WH-42
430	WH-43
431	WH-45
432	WH-49
433	WH-50
434	WH-55
435	WH-56
436	WH-57
437	WH-58
438	WH-59
439	WH-60
440	WH-61
441	WH-62
442	WH-63
443	WH-81
444	WH-83
445	WH-85
446	WH-88
447	WH-93
448	WH-95
449	Wu164
450	WX10213
451	WX1025
452	WX10296
453	WX10315
454	WX10329
455	Xiangyou11
456	Xiangyou13
457	Xiangyou15
458	Xiwang106 II
459	Xizangyoucai
460	Yan81-2
461	Yangguang198 II
462	Yanghguang2009 III
463	Yangyou5
464	Yangyou6
465	Yanyou2 II
466	YB3
467	Youyan2
468	Yuyou1
469	Zangyou5
470	Zaofeng1
471	Zhenyou3
472	Zheshuang6 II
473	Zheshuang72 II
474	Zheshuang8 II
475	Zheyou19
476	Zheyou21 II
477	Zheyou601
478	Zheyou758
479	Zhizun
480	Zhonghualeli365xiaobaicai
481	Zhongshuan4 I
482	Zhongshuan9 I
483	Zhongshuang2 II
484	Zhongshuang4Q II
485	Zhongshuang9 II
486	Zhongyou589 II
487	Zhongyou821 II
