# Supplementary material for: The Natural Variation of Seed Weight Is Mainly Controlled by Maternal Genotype in Rapeseed (Brassica napus L.)
Source: PLoS One. 2015 Apr 27;10(4):e0125360. doi: 10.1371/journal.pone.0125360 (PMC4411071; doi:10.1371/journal.pone.0125360)
Supplement: S2 Table — (XLS) [file pone.0125360.s002.xls]

## Sheet: Sheet1
S2_Table Details of the 101 SSR markers
code	Marker name	Chromosome	Forward_primer	Reverse_primer
1	BrSF0358	A09	5'-TCGCGAGGAATAGAACGAAT-3'	5'-GGAACCTTCTCGATGGTTTTT-3'
2	BrSF6-2245	A09	5'-GAGGAAAGAGTTGCCGTTTG-3'	5'-CTGCTCTCAAACCACTGCAC-3'
3	BrGMS2901	C06	5'-TTTATTACGACTGCCACCAAGA-3'	5'-CAGATGCAGGAATAGTGACGTT-3'
4	BrGMS0758	A08	5'-AAGTTCTAGTCCGCGAGTTTT-3'	5'-TCAACATTCACAACCTTACCAG-3'
5	BrGMS1786	A05	5'-CGCCAATAGAGTTGAGCAATAAC-3'	5'-CCATCGGTTCAGTTCAGCATA-3'
6	BrGMS3750	A06	5'-GTTGGGCAAAGGTATGATGTAA-3'	5'-TCCATAAATCGCCAGCTATCAT-3'
7	BnEMS0287	C02	5'-TCATTTCTACGGAGGAGTTG-3'	5'-GGAGGAGAAGAATCTAGGGA-3'
8	BrGMS2025	A08	5'-CATTGCATCTGACTCTCACCAT-3'	5'-CAAGCAGCCTAAGAAGGAGTGT-3'
9	BrGMS3124	A03	5'-TCCCAAGGTTCTTCTCCAATAA-3'	5'-ATGAAACGAATTGGGTCCTAGT-3'
10	BrGMS3837	A07	5'-GCAGAACCGGATAGAATGTGTA-3'	5'-CCAATTTCATGCCTAAGTGGTA-3'
11	BrGMS1411	A02	5'-GCTCCGAATCTCAAATCTAACG-3'	5'-AATCCGCCACTTAATCTCCAAT-3'
12	BrEMS0028	A07	5'-TCTCTCAAGGGATTCTCATC-3'	5'-AATCAAGATCCGAGCCAT-3'
13	BrGMS2244	A08	5'-CCCAAAGCGTATAGCATAGTCC-3'	5'-TGTGCGCGTAGTCTTTAGTTTC-3'
14	BrGMS4027	A04	5'-ATCCGCATTGTCTCCATTAGAT-3'	5'-CCTGCTTACAGGAGAAGAGGAA-3'
15	BrGMS4028	A01	5'-TGTAAACAACATCGCCTAGTGG-3'	5'-TTTCCGGCTCAAAGTTTCTC-3'
16	BnEMS0968	C09	5'-TGCTGCAAAGAGTGTAAGTG -3'	5'-AGCTTCGATTGATTGGTAAA -3'
17	BnEMS0537	C02/C6	5'-CTCAGACAAAGCGACCAC-3'	5'-CGTTAAGGAAAGGTCTGTTG-3'
18	CB10369	unanchored	5'-CATTCACAGGACCAGAGC-3'	5'-CAAAGCCAAGACAACCAT-3'
19	Ra2G08	A07	5'-ATGTCCGGATAACCGAATCC -3'	5'-GAAGCTTTTCAATTTTTAAGTTCTCTC -3'
20	BoEMS0016	C02	5'-AATCTTCGCCGCTGTTTA-3'	5'-TTAACCTTTATGCTAACGCC-3'
21	BnEMS1119	A02/C02	5'-ACTGGAGTTTCAATTGGATG-3'	5'-CATCATCTTCAGCACTAGCA-3'
22	BoGMS0081	C03	5'-AGTCCTAATGGTGCTCTTTGT-3'	5'-CTGTTGAGGTGTTGTCCTTT-3'
23	BoEMS0049	C07	5'-GAATCTCGTAAATTTGATGG-3'	5'-CGACTAATTCTTGGAGTTGG-3'
24	BoGMS3432	C08	5'-CTTGATCACCAACAGAATCCTC-3'	5'-GCTATCTGCTCCGAGTCCTAAA-3'
25	BoGMS2992	C06	5'-TGTTGTTTCCTCATACGTTTCG-3'	5'-TCACCCACACAAGTCAAATACTG-3'
26	BoGMS1897	C01	5'-AAGGAGGACGATCAGCTAAACC-3'	5'-CCCTCTCTCTCTCCTCTTAGGG-3'
27	BoGMS2030	C02	5'-AACACTAGCCAAGGGTTTGTAA-3'	5'-AAGCAAATGAACCATCCACTCT-3'
28	BoGMS0281	A06/C09	5'-ATCCTTCTGCCTTCTCTG-3'	5'-TGACATCCATCCACACATT-3'
29	BoGMS2095	C07	5'-CCATGCTGGTAGGCAATAAGTA-3'	5'-TGGACCATGGGACCATAGTAGT-3'
30	BoGMS2228	C05	5'-CGTCGTCACTAGCTTCTCTCCT-3'	5'-GTTCCTTCCTTGGATTCTTCAA-3'
31	BoGMS2016	C02	5'-GTATCCGAACTCAAATCCGAAC-3'	5'-CTGTGAGAGAAGCAAACCCTTT-3'
32	BrEMS0015	A01	5'-GATCACCACTGAAACTGAA-3'	5'-GCTTCTTGTAGCAGAGGAAA-3'
33	BoGMS3581	C03	5'-TTCCTCATCAGGATCAACATCA-3'	5'-GGTTCCATCATCAATGGTTTCT-3'
34	BoGMS3654	C06	5'-AGATGGGAGACTCGATGTTGAT-3'	5'-TTGTTGTGATGCTCTGTCACTG-3'
35	BrGMS2628	A03	5'-TCCTTGGTGGTAAATCCTCAAA-3'	5'-GGCGAAATTCAGTTGACATCAT-3'
36	BrGMS2864	A01	5'-GGGTCCTTGGTACCATATTTGC-3'	5'-TATTCTCGGTCTGTTCCACCTT-3'
37	BrGMS4289	A09	5'-ACAACGACGATTAGCTGTTTCA-3'	5'-TTTCAAAGGAAGAGGAGCAAAG-3'
38	BnGMS646	C09	5'-TTTACGAGAGTCGGAAGAT-3'	5'-CATTCACATCCACTCTGATG-3'
39	BnGMS353	C07	5'-AACCAAAGAATACATCCGAA-3'	5'-TTGCAGAAGTTGAGACAATG-3'
40	BRMS031	A01	5'-TGCCACCAATGACAATGACACTATC-3'	5'-GATGCACTGGGACCACTTACATTTT-3'
41	BnGMS293	A05	5'-ACGTTTCACTTGAGGATCTG-3'	5'-CTATACGATGTCTGGTCGGT-3'
42	BnGMS0635	A02	5'-CAAAGCAAATCAAACAATCA-3'	5'-CAATTCACGTATGATCCACA-3'
43	sN2025	A04	5'-AAGGAGCAAACACAAGCGAT-3'	5'-GCACAAGCACTCTACGGTGA-3'
44	BnGMS373	A08	5'-CAGATAAATTTGGGTAGCTCA-3'	5'-TATGGATCTGGAAACTCGAA-3'
45	BnGMS0662	A05	5'-CGATCGAATTGCACTGTACT-3'	5'-ATGCACAGAGCTGAAGAAAT-3'
46	Na10E08	unanchored	5'-TCGGGGTTTGTTGTGAGG-3'	5'-GAGGAGGATGCTAAGAGTGAGC-3'
47	BnGMS281	A09/C03	5'-TATAACACGGTGTGTGCTGT-3'	5'-CCAACAAATTTAATGCATGTT-3'
48	niab018	A09	5'-ACAATTGTTCTAGGCGTTCAAAA-3'	5'-ATCAGTATCCTGGTTCTGGTTCA-3'
49	Na10D07	A10/C09	5'-CTACTTTGATGGACACTTGCC-3'	5'-TCTGAAGTTGATTAGTCGGTCC-3'
50	P068	C03	5'-CACCGTCGGAGTCTGAAT-3'	5'-GAGCCGTTAAACC(AGCT)TAGTGTG-3'
51	BoSF1492	C04	5'-CGTTGTGCTTTGTGAGCATT-3'	5'-CCTCCATTTCCAATCGAATC-3'
52	cnu046	A02	5'-GCTAAAGGTTTAGTCCAAATAGGATTC-3'	5'-GCAAAATGATGCCCCATAAA-3'
53	BoSF1372	C01	5'-CGCTGCCGGTAAAGTTTCTA-3'	5'-CTGCAGGATTGCATTTAGCA-3'
54	BoSF1271	unanchored	5'-GGATGGCAGCTTTTTGTGTT-3'	5'-AATTCTGATACGCAGGCACC-3'
55	Na14G10	A03	5'-ACGAAGTGGGTTAGTAGGCG-3'	5'-GAAGCCTTTCTCCACCATTG-3'
56	BoSF1600	A09/C08	5'-CTGCCTTTTGGAATCTCTGC-3'	5'-TCATTGCCTCTCGAAAAACC-3'
57	BoSF1144	unanchored	5'-CCGCACCATCGAAAATAAAT-3'	5'-TGGTGGTTTTTGCATTTTTG-3'
58	BoSF1468	C07	5'-TTGTTCTCCTTTGTTTCTGATCC-3'	5'-CTTTGTTTCTGGGTTGAAGTTG-3'
59	BoGMS1219	C04	5'-AACACTCACACACACGAAGA-3'	5'-CTCTATCTCCCTTATTACGCAC-3'
60	BoGMS2091	C04	5'-CATGCATAGACATCTTTCTGTTCC-3'	5'-CCGAAGAGTCTTAAGGGTCAAA-3'
61	BrGMS2766	A03	5'-GCATTGGATTTGGATTGGAT-3'	5'-AATCCATGTCTGCAACACAAAC-3'
62	BoGMS0819	C03	5'-AGGGAGATGGACACATTTAG-3'	5'-GAGAGAGGGCAAAGAAGATAG-3'
63	BrSF0149	A06	5'-AGAGAGTGGGATCGATGGTG-3'	5'-TTTCTGGATCCGCAAACTAA-3'
64	BrSF47-234	A06	5'-CGGTTCATGTTTTGATTTGG-3'	5'-TATGGGATGTCCGAAGGTGT-3'
65	BrSF46-238	A06	5'-TTGCGAGATTATTTTTAGATATGTGC-3'	5'-GAAAGCGTGAATCAAAAACG-3'
66	BoGMS0707	A03	5'-GAGTGTTTATTATCTGGGTCATT-3'	5'-GCATACAGGTTTCATCCC-3'
67	BoGMS0678	C03	5'-CTCTTTCTTGCTTCTTCCTTC-3'	5'-TCTTCTCTTCCTTCCTCCTT-3'
68	BrSF0001	A01	5'-TGTCGGCAAGTTTTATGCTC-3'	5'-TGGGTGGGGTTTCTTTGTTA-3'
69	BrSF0689	A05	5'-TTGCCATTTTGAACATTAGGAA-3'	5'-TGAGCCTCTCTGAGTCTCGAA-3'
70	BrSF0754	A02	5'-GCAAATCAAGCAAGGTTGAAG-3'	5'-TCAACTTTTTATGAATCCTTCTTTG-3'
71	BrSF46-291	A06	5'-CCACGTCTGAGGTGAGGTTT-3'	5'-CTTTTCTTCAATGCCACCGT-3'
72	CB10053	C08	5'-GACAAGAAAATCTTACTCGAT-3'	5'-ACCAAGTTGGAGGAGAGATAT-3'
73	BnGMS0509	unanchored	5'-TGAATGTGCTTCTTCGTATG-3'	5'-TTCAAGCTCGTTCACTCTCT-3'
74	BrSF0695	A02/C02	5'-CATCATGTGCCTTGTCGAAC-3'	5'-ATTAAACCCCCACCCAAAGA-3'
75	BrSF0210	A08	5'-TCAAGCTTCAGCCCTTAAAAA-3'	5'-TGCCTTCATAAACACGCAAA-3'
76	BrSF0520	A02	5'-GCTGCATCATAAACCACATGA-3'	5'-GAAAATTGAATGCAAATTCCAGA-3'
77	CB10026	C02	5'-TCGTTCTGACCTGTCGTTAT-3'	5'-GGAAATGGCTGCTCATGTT-3'
78	BrSF0019	A01	5'-GACTTTTGTCCCTTTCCCAA-3'	5'-TAAGCACAAACCACACCCAA-3'
79	CB10277	C01	5'-ACAAATGCTTGAGTGATA-3'	5'-TCTTCGTAAACTTGTTCTTGA-3'
80	BrSF0618	A05	5'-TTGCGTATAAAACGTGCCTG-3'	5'-CCGTGCTGATCAATCAAAGA-3'
81	BrSF0090	A03	5'-AAAAACCAGCACAACGGAAC-3'	5'-AGGGAGGGATCAAGAGGATG-3'
82	BoSF0318	C04/C07	5'-CAAACAGGCCCGTCTCTAAG-3'	5'-AGGTGGAGCTGCATTTGATT-3'
83	BnEMS0020	C08	5'-CTCTATCCGAAGTGAATGATG-3'	5'-GTCGTCAACCCACACAAA-3'
84	BrSF6-1606	A09	5'-TAATATTGAAGGCCGGTTGG-3'	5'-CGATAAAGTAATTGCTCTTTGCAG-3'
85	BrSF6-1595	A09	5'-AAATGTGTTGAGGCCTCTGG-3'	5'-ATGCGATTTGAAGCATTTCT-3'
86	BrSF0250a	C08	5'-ATTTGCAACGGTCAAAACAA-3'	5'-CCATGTGAGAAAACCATCTCC-3'
87	BrSF0250b	A09	5'-ATTTGCAACGGTCAAAACAA-3'	5'-CCATGTGAGAAAACCATCTCC-3'
88	BoSF0284	C02	5'-TCTCTACTTTCTCGGGTGGG-3'	5'-GCGTGTTCTCCTCCCTCTAC-3'
89	BrSF6-1511	A09	5'-TGAAGGGTCTTTAATGGACAGC-3'	5'-AGGTGTGGGTGGTAAAGCAA-3'
90	BrGMS0025	A09	5'-CTTTCTCCTCTGTTTTCGCTTC-3'	5'-ATTTCGTCGCTAACTCATCACC-3'
91	BnSF566-274	A09	5'-GGCGAACAAGAAACCGATTA-3'	5'-TTCCGAATTAAACCGCAAAC-3'
92	BnSF287-186	C08	5'-CAGATACATGTGAAAGTTTGAAACAA-3'	5'-ATGTAAACCTCCCCGGTTTT-3'
93	BnSF699-29	A09	5'-TTGAATCGAATCAGGAAGGG-3'	5'-CATTTAGCAACCTCCACCGT-3'
94	BoSF2393	C09	5'-CTGGCCCCTATCATATCGAA-3'	5'-GCCATGTCAAGGCAATTTCT-3'
95	BrSF17-169	A05/C05	5'-GCAACCACAAAATATCGAAAA-3'	5'-TCATGGCTCTCACGTTTCAG-3'
96	BoSF0442	C01	5'-TCGTTGGTCTTGCCTTTCTT-3'	5'-CGTATTTCTTGAGTGCAAACG-3'
97	BoSF0365	C08	5'-GAGATTGGAAGAGCGCAAAC-3'	5'-ACCCCAAGCCTGGTTAGACT-3'
98	BoSF0980	C09	5'-CTAGCACCATTGGATCGACA-3'	5'-CCCCGAATCAATCATCAAAC-3'
99	BoSF0997	C04	5'-TTCACATGATAACACCATTGAACA-3'	5'-CCAAACTCTTAAAAAGGGACCA-3'
100	BoSF0757	C02	5'-CAAAAGTGGTTGTGCATTGG-3'	5'-GCTCTTGGAATGGCGTCTAC-3'
101	BoSF0552	unanchored	5'-GCCCTAAACATGGCATTGTC-3'	5'-GGGTTTCTTCAAACACCAGAA-3'
