# Supplementary material for: The Natural Variation of Seed Weight Is Mainly Controlled by Maternal Genotype in Rapeseed (Brassica napus L.)
Source: PLoS One. 2015 Apr 27;10(4):e0125360. doi: 10.1371/journal.pone.0125360 (PMC4411071; doi:10.1371/journal.pone.0125360)
Supplement: S3 Table — (XLS) [file pone.0125360.s003.xls]

## Sheet: Sheet1
S3_Table Nei's genetic distance matrix obtained from the frequencies of 101 SSR markers
	No. 02454	No. 09131	No. 19004	Qing662	No. 01201	No. 02210	No. 03482	No. 19179	No. 91032
No. 02454	0
No. 09131	0.33	0
No. 19004	0.59	0.56	0
Qing662	0.56	0.65	0.78	0
No. 01201	0.63	0.62	0.72	0.63	0
No. 02210	0.52	0.71	0.67	0.55	0.53	0
No. 03482	0.37	0.53	0.64	0.66	0.52	0.49	0
No. 19179	0.52	0.56	0.66	0.74	0.49	0.59	0.45	0
No. 91032	0.61	0.65	0.58	0.6	0.63	0.52	0.52	0.71	0
