# Supplementary material for: The Natural Variation of Seed Weight Is Mainly Controlled by Maternal Genotype in Rapeseed (Brassica napus L.)
Source: PLoS One. 2015 Apr 27;10(4):e0125360. doi: 10.1371/journal.pone.0125360 (PMC4411071; doi:10.1371/journal.pone.0125360)
Supplement: S4 Table — (XLS) [file pone.0125360.s004.xls]

## Sheet: Sheet1
S4_Table Kinship matrix for the nine inbred lines
	No. 02454	No. 09131	No. 19004	Qing662	No. 01201	No. 02210	No. 03482	No. 19179	No. 91032
No. 02454	1
No. 09131	0.4406	1
No. 19004	0	0.0528	1
Qing662	0	0	0	1
No. 01201	0	0	0	0	1
No. 02210	0	0	0	0.0864	0	1
No. 03482	0.1586	0	0	0	0	0	1
No. 19179	0	0	0	0	0.1778	0	0.1322	1
No. 91032	0	0	0.0574	0	0	0.0586	0	0	1
